# Supplementary material for: Pyridine-2,3-diamine
Source: Acta Crystallogr Sect E Struct Rep Online. 2011 Jul 30;67(Pt 8):o2154. doi: 10.1107/S1600536811029412 (PMC3213591; doi:10.1107/S1600536811029412)
Supplement: Supplementary file 1 [file e-67-o2154-sup1.cif]

##############################################################################
#                                                                            #
# This CIF contains the data in a paper accepted for publication in          #
# Acta Crystallographica Section E. It conforms to the requirements of       #
# Notes for Authors for Acta Crystallographica Section E, and has been       #
# peer reviewed under the auspices of the IUCr Commission on Journals.       #
#                                                                            #
# Full details of the Crystallographic Information File format               #
# are given in the paper "The Crystallographic Information File (CIF):       #
# a New Standard Archive File for Crystallography" by S. R. Hall, F. H.      #
# Allen and I. D. Brown [Acta Cryst. (1991), A47, 655-685].                  #
#                                                                            #
# The current version of the core CIF dictionary is obtainable from          #
# ftp://ftp.iucr.org/pub/cif_core.dic.                                       #
#                                                                            #
# Software is freely available for graphical display of the structure(s)     #
# in this CIF. For information consult the CIF software page                 #
# http://www.iucr.org/resources/cif/software.                                #
#                                                                            #
# This file may be used for bona fide research purposes within the           #
# scientific community so long as proper attribution is given to the journal # 
# article from which it was obtained.                                        #
#                                                                            #
##############################################################################
data_I
_audit_creation_method     SHELXL-97
_chemical_name_systematic
;
Pyridine-2,3-diamine
;
_chemical_name_common     2,3-Diaminopyridine
_chemical_formula_moiety     'C5 H7 N3'
_chemical_formula_sum     'C5 H7 N3'
_chemical_formula_iupac     'C5 H7 N3'
_chemical_formula_weight     109.14
_chemical_melting_point     ?
_symmetry_cell_setting     tetragonal
_symmetry_space_group_name_H-M     'P 42 b c'
_symmetry_space_group_name_Hall     'P 4c -2ab'
loop_
    _symmetry_equiv_pos_as_xyz
    'x, y, z'
    '-y, x, z+1/2'
    '-x, -y, z'
    'y, -x, z+1/2'
    '-x+1/2, y+1/2, z'
    '-y+1/2, -x+1/2, z+1/2'
    'x+1/2, -y+1/2, z'
    'y+1/2, x+1/2, z+1/2'
_cell_length_a     16.4670(3)
_cell_length_b     16.4670(3)
_cell_length_c     3.9064(12)
_cell_angle_alpha     90.00
_cell_angle_beta     90.00
_cell_angle_gamma     90.00
_cell_volume     1059.3(3)
_cell_formula_units_Z     8
_cell_measurement_reflns_used     5917
_cell_measurement_theta_min     2.47
_cell_measurement_theta_max     28.29
_cell_measurement_temperature     200(2)
_exptl_crystal_description     'needle'
_exptl_crystal_colour     'brown'
_exptl_crystal_size_max     0.478
_exptl_crystal_size_mid     0.156
_exptl_crystal_size_min     0.110
_exptl_crystal_density_diffrn     1.369
_exptl_crystal_density_meas     ?
_exptl_crystal_density_method     'not measured'
_exptl_crystal_F_000     464
_exptl_absorpt_coefficient_mu     0.091
_exptl_absorpt_correction_type     none
_exptl_absorpt_process_details     ?
_exptl_absorpt_correction_T_min     ?
_exptl_absorpt_correction_T_max     ?
_exptl_special_details     ?
_diffrn_ambient_temperature     200(2)
_diffrn_radiation_type     MoK\a
_diffrn_radiation_wavelength     0.71073
_diffrn_radiation_source     'fine-focus sealed tube'
_diffrn_radiation_monochromator     graphite
_diffrn_measurement_device_type     'Bruker APEXII CCD'
_diffrn_measurement_device     ?
_diffrn_measurement_method     '\f and \w'
_diffrn_reflns_number     9864
_diffrn_reflns_av_R_equivalents     0.0474
_diffrn_reflns_av_sigmaI/netI     0.0179
_diffrn_reflns_theta_min     1.75
_diffrn_reflns_theta_max     28.28
_diffrn_reflns_theta_full     28.28
_diffrn_measured_fraction_theta_max     0.996
_diffrn_measured_fraction_theta_full     0.996
_diffrn_reflns_limit_h_min     -21
_diffrn_reflns_limit_h_max     20
_diffrn_reflns_limit_k_min     -21
_diffrn_reflns_limit_k_max     21
_diffrn_reflns_limit_l_min     -5
_diffrn_reflns_limit_l_max     5
_refine_special_details     ?
_reflns_number_total     754
_reflns_number_gt     706
_reflns_threshold_expression     I>2\s(I)
_refine_ls_structure_factor_coef     Fsqd
_refine_ls_matrix_type     full
_refine_ls_R_factor_all     0.0396
_refine_ls_R_factor_gt     0.0360
_refine_ls_wR_factor_gt     0.0807
_refine_ls_wR_factor_ref     0.0847
_refine_ls_goodness_of_fit_ref     1.099
_refine_ls_restrained_S_all     1.098
_refine_ls_number_reflns     754
_refine_ls_number_parameters     89
_refine_ls_number_restraints     1
_refine_ls_hydrogen_treatment     mixed
_refine_ls_weighting_scheme     calc
_refine_ls_weighting_details
         'calc w=1/[\s^2^(Fo^2^)+(0.0428P)^2^+0.2489P] where P=(Fo^2^+2Fc^2^)/3'
_atom_sites_solution_hydrogens     geom
_atom_sites_solution_primary     direct
_atom_sites_solution_secondary     difmap
_refine_ls_shift/su_max     0.000
_refine_ls_shift/su_mean     0.000
_refine_diff_density_max     0.234
_refine_diff_density_min     -0.173
_refine_ls_extinction_method     none
_refine_ls_extinction_coef     ?
loop_
    _atom_type_symbol
    _atom_type_description
    _atom_type_scat_dispersion_real
    _atom_type_scat_dispersion_imag
    _atom_type_scat_source
    'C' 'C' 0.0033 0.0016
                         'International Tables Vol C Tables 4.2.6.8 and 6.1.1.4'
    'H' 'H' 0.0000 0.0000
                         'International Tables Vol C Tables 4.2.6.8 and 6.1.1.4'
    'N' 'N' 0.0061 0.0033
                         'International Tables Vol C Tables 4.2.6.8 and 6.1.1.4'
_computing_data_collection     'APEX2 (Bruker, 2010)'
_computing_cell_refinement     'SAINT (Bruker, 2010)'
_computing_data_reduction     'SAINT (Bruker, 2010)'
_computing_structure_solution     'SHELXS97 (Sheldrick, 2008)'
_computing_structure_refinement     'SHELXL97 (Sheldrick, 2008)'
_computing_molecular_graphics
             'ORTEP-3 (Farrugia, 1997) and Mercury (Macrae <i>et al.</i>, 2008)'
_computing_publication_material
                            'SHELXL97 (Sheldrick, 2008) and PLATON (Spek, 2009)'
loop_
    _atom_site_type_symbol
    _atom_site_label
    _atom_site_fract_x
    _atom_site_fract_y
    _atom_site_fract_z
    _atom_site_U_iso_or_equiv
    _atom_site_adp_type
    _atom_site_calc_flag
    _atom_site_refinement_flags
    _atom_site_occupancy
    _atom_site_symmetry_multiplicity
    _atom_site_disorder_assembly
    _atom_site_disorder_group
    N N1 0.20596(8) -0.05610(8) 0.9243(5) 0.0268(3) Uani d . 1 1 . .
    N N2 0.11296(8) 0.04458(9) 1.0621(5) 0.0271(3) Uani d . 1 1 . .
    H H21 0.1094(13) 0.0921(14) 1.156(8) 0.040(6) Uiso d . 1 1 . .
    H H22 0.0934(12) 0.0063(14) 1.184(7) 0.037(6) Uiso d . 1 1 . .
    N N3 0.21809(9) 0.16454(9) 0.7974(5) 0.0302(4) Uani d . 1 1 . .
    H H31 0.1677(13) 0.1730(12) 0.757(7) 0.033(5) Uiso d . 1 1 . .
    H H32 0.2471(12) 0.1946(12) 0.652(8) 0.038(6) Uiso d . 1 1 . .
    C C1 0.18758(9) 0.02266(9) 0.9286(5) 0.0225(4) Uani d . 1 1 . .
    C C2 0.23965(9) 0.08211(9) 0.7834(6) 0.0240(3) Uani d . 1 1 . .
    C C3 0.31167(10) 0.05570(10) 0.6425(5) 0.0283(4) Uani d . 1 1 . .
    H H3 0.3478 0.0938 0.5417 0.034 Uiso calc R 1 1 . .
    C C4 0.33173(10) -0.02631(11) 0.6469(6) 0.0307(4) Uani d . 1 1 . .
    H H4 0.3819 -0.0449 0.5556 0.037 Uiso calc R 1 1 . .
    C C5 0.27702(10) -0.07971(10) 0.7870(6) 0.0300(4) Uani d . 1 1 . .
    H H5 0.2900 -0.1359 0.7869 0.036 Uiso calc R 1 1 . .
loop_
    _atom_site_aniso_label
    _atom_site_aniso_U_11
    _atom_site_aniso_U_22
    _atom_site_aniso_U_33
    _atom_site_aniso_U_12
    _atom_site_aniso_U_13
    _atom_site_aniso_U_23
    N1 0.0256(7) 0.0250(7) 0.0298(8) 0.0002(5) -0.0024(7) 0.0000(7)
    N2 0.0250(7) 0.0249(7) 0.0315(8) -0.0003(5) 0.0025(6) -0.0013(7)
    N3 0.0276(7) 0.0256(7) 0.0374(9) -0.0023(5) -0.0009(8) 0.0039(8)
    C1 0.0214(7) 0.0252(7) 0.0209(8) -0.0013(5) -0.0042(7) -0.0005(7)
    C2 0.0238(7) 0.0267(7) 0.0217(7) -0.0032(5) -0.0040(7) 0.0003(8)
    C3 0.0261(8) 0.0357(8) 0.0231(8) -0.0065(6) -0.0014(8) 0.0009(8)
    C4 0.0242(7) 0.0411(9) 0.0268(9) 0.0024(6) 0.0012(8) -0.0044(9)
    C5 0.0288(8) 0.0278(8) 0.0334(9) 0.0045(6) -0.0023(10) -0.0021(9)
_geom_special_details
;
;
loop_
    _geom_bond_atom_site_label_1
    _geom_bond_atom_site_label_2
    _geom_bond_site_symmetry_2
    _geom_bond_distance
    _geom_bond_publ_flag
    N1 C1 . 1.332(2) ?
    N1 C5 . 1.345(2) ?
    N2 C1 . 1.383(2) ?
    N2 H21 . 0.87(2) ?
    N2 H22 . 0.85(2) ?
    N3 C2 . 1.404(2) ?
    N3 H31 . 0.86(2) ?
    N3 H32 . 0.89(3) ?
    C1 C2 . 1.420(2) ?
    C2 C3 . 1.378(2) ?
    C3 C4 . 1.390(2) ?
    C3 H3 . 0.9500 ?
    C4 C5 . 1.373(3) ?
    C4 H4 . 0.9500 ?
    C5 H5 . 0.9500 ?
loop_
    _geom_angle_atom_site_label_1
    _geom_angle_atom_site_label_2
    _geom_angle_atom_site_label_3
    _geom_angle_site_symmetry_1
    _geom_angle_site_symmetry_3
    _geom_angle
    _geom_angle_publ_flag
    C1 N1 C5 . . 118.97(15) ?
    C1 N2 H21 . . 117.1(15) ?
    C1 N2 H22 . . 110.7(14) ?
    H21 N2 H22 . . 114(2) ?
    C2 N3 H31 . . 113.3(13) ?
    C2 N3 H32 . . 112.2(14) ?
    H31 N3 H32 . . 108(2) ?
    N1 C1 N2 . . 117.44(15) ?
    N1 C1 C2 . . 121.95(15) ?
    N2 C1 C2 . . 120.49(14) ?
    C3 C2 N3 . . 122.57(16) ?
    C3 C2 C1 . . 117.50(14) ?
    N3 C2 C1 . . 119.89(16) ?
    C2 C3 C4 . . 120.41(16) ?
    C2 C3 H3 . . 119.8 ?
    C4 C3 H3 . . 119.8 ?
    C5 C4 C3 . . 118.11(16) ?
    C5 C4 H4 . . 120.9 ?
    C3 C4 H4 . . 120.9 ?
    N1 C5 C4 . . 123.03(15) ?
    N1 C5 H5 . . 118.5 ?
    C4 C5 H5 . . 118.5 ?
loop_
    _geom_torsion_atom_site_label_1
    _geom_torsion_atom_site_label_2
    _geom_torsion_atom_site_label_3
    _geom_torsion_atom_site_label_4
    _geom_torsion_site_symmetry_1
    _geom_torsion_site_symmetry_2
    _geom_torsion_site_symmetry_3
    _geom_torsion_site_symmetry_4
    _geom_torsion
    _geom_torsion_publ_flag
    C5 N1 C1 N2 . . . . 178.05(17) ?
    C5 N1 C1 C2 . . . . 1.9(3) ?
    N1 C1 C2 C3 . . . . -1.4(3) ?
    N2 C1 C2 C3 . . . . -177.42(18) ?
    N1 C1 C2 N3 . . . . -179.3(2) ?
    N2 C1 C2 N3 . . . . 4.7(3) ?
    N3 C2 C3 C4 . . . . 177.43(19) ?
    C1 C2 C3 C4 . . . . -0.4(3) ?
    C2 C3 C4 C5 . . . . 1.6(3) ?
    C1 N1 C5 C4 . . . . -0.6(3) ?
    C3 C4 C5 N1 . . . . -1.1(3) ?
loop_
    _geom_hbond_atom_site_label_D
    _geom_hbond_atom_site_label_H
    _geom_hbond_atom_site_label_A
    _geom_hbond_site_symmetry_A
    _geom_hbond_distance_DH
    _geom_hbond_distance_HA
    _geom_hbond_distance_DA
    _geom_hbond_angle_DHA
    N2 H21 N1 2 0.87(2) 2.32(2) 3.153(2) 161.2(19)
    N2 H22 N2 4 0.85(2) 2.58(2) 3.4369(16) 175.9(18)
    N3 H31 N1 2_554 0.86(2) 2.32(2) 3.115(2) 156(2)
    N3 H32 N3 6_554 0.89(3) 2.47(2) 3.359(2) 175(2)
data_global
_journal_date_recd_electronic     2011-07-12
_journal_date_accepted     2011-07-20
_journal_name_full     'Acta Crystallographica, Section E'
_journal_year     2011
_journal_volume     67
_journal_issue      8
_journal_page_first     o2154
_journal_page_last     o2154
_journal_paper_category     QO
_journal_coeditor_code     OM2449
_publ_contact_author_name     'Dr Richard Betz'
_publ_contact_author_address
;
Department of Chemistry
Nelson Mandela Metropolitan University
Summerstrand Campus (South)
University Way
Summerstrand
PO Box 77000
Port Elizabeth
6031
South Africa
;
_publ_contact_author_email     'richard.betz@webmail.co.za'
_publ_contact_author_fax     '+27-41-504-4236'
_publ_contact_author_phone     '+27-41-504-4285'
_publ_section_title
;
Pyridine-2,3-diamine
;
loop_
    _publ_author_name
    _publ_author_address
    'Betz, Richard'
;
Nelson Mandela Metropolitan University
Summerstrand Campus
Department of Chemistry
University Way
Summerstrand
PO Box 77000
Port Elizabeth 6031
South Africa
;
    'Gerber, Thomas'
;
Nelson Mandela Metropolitan University
Summerstrand Campus
Department of Chemistry
University Way
Summerstrand
PO Box 77000
Port Elizabeth 6031
South Africa
;
    'Hosten, Eric'
;
Nelson Mandela Metropolitan University
Summerstrand Campus
Department of Chemistry
University Way
Summerstrand
PO Box 77000
Port Elizabeth 6031
South Africa
;
    'Schalekamp, Henk'
;
Nelson Mandela Metropolitan University
Summerstrand Campus
Department of Chemistry
University Way
Summerstrand
PO Box 77000
Port Elizabeth 6031
South Africa
;
