# Supplementary material for: Pyridine-2,3-diamine
Source: Acta Crystallogr Sect E Struct Rep Online. 2011 Jul 30;67(Pt 8):o2154. doi: 10.1107/S1600536811029412 (PMC3213591; doi:10.1107/S1600536811029412)
Supplement: Supplementary file 3 [file e-67-o2154-Isup3.hkl]

# 
# h,k,l, Fc-squared, Fo-squared, sigma(Fo-squared) and status flag 
# 
data_I
_shelx_title ' ba262_s in P4(2)bc' 
_shelx_refln_list_code          4 
_shelx_F_calc_maximum       85.54 
_exptl_crystal_F_000       464.00 
_reflns_d_resolution_high  0.7501 
 
loop_ 
 _symmetry_equiv_pos_as_xyz 
 'x, y, z' 
 '-y, x, z+1/2' 
 '-x, -y, z' 
 'y, -x, z+1/2' 
 '-x+1/2, y+1/2, z' 
 '-y+1/2, -x+1/2, z+1/2' 
 'x+1/2, -y+1/2, z' 
 'y+1/2, x+1/2, z+1/2' 
 
_cell_length_a    16.4670 
_cell_length_b    16.4670 
_cell_length_c     3.9064 
_cell_angle_alpha  90.000 
_cell_angle_beta   90.000 
_cell_angle_gamma  90.000 
 
_shelx_F_squared_multiplier     1.000 
 
loop_ 
 _refln_index_h 
 _refln_index_k 
 _refln_index_l 
 _refln_F_squared_calc 
 _refln_F_squared_meas 
 _refln_F_squared_sigma 
 _refln_observed_status 
   1   1   0     1327.29      743.86    311.54 o 
   0   2   0      394.28      383.17      4.68 o 
   1   2   0      146.02      136.91      0.96 o 
   1   3   0       21.49       21.98      0.36 o 
   2   3   0      557.45      507.42      4.00 o 
   3   3   0      240.37      251.22      3.91 o 
   0   4   0     1266.12     1289.05     16.95 o 
   1   4   0        0.23        0.50      0.22 o 
   2   4   0       59.86       53.52      1.13 o 
   3   4   0      744.20      669.15      4.98 o 
   4   4   0     3930.76     3832.01     48.70 o 
   1   5   0        0.27        0.45      0.21 o 
   2   5   0      102.18       93.63      0.69 o 
   3   5   0     1129.61     1060.64      8.00 o 
   4   5   0     1564.85     1502.39     18.03 o 
   5   5   0      641.71      603.62     11.03 o 
   0   6   0      124.69      136.95      1.46 o 
   1   6   0       15.76       16.41      0.40 o 
   2   6   0      651.74      717.92      5.44 o 
   3   6   0      745.02      741.78      7.31 o 
   4   6   0      105.45      112.43      1.27 o 
   5   6   0      970.99     1023.89     12.65 o 
   6   6   0      990.33     1022.78     19.93 o 
   1   7   0      378.52      408.25      2.86 o 
   2   7   0     1524.31     1675.91     11.13 o 
   3   7   0       20.88       19.35      0.48 o 
   4   7   0       26.37       23.62      0.50 o 
   5   7   0        0.04       -0.13      0.30 o 
   6   7   0       15.72       14.39      0.47 o 
   7   7   0      256.88      284.02      7.35 o 
   0   8   0     2992.99     3418.19     34.03 o 
   1   8   0     1066.51     1139.77      8.55 o 
   2   8   0      288.14      298.78      2.21 o 
   3   8   0       74.34       95.18      0.98 o 
   4   8   0      726.04      847.88     10.16 o 
   5   8   0       65.99       76.28      1.32 o 
   6   8   0        8.73        7.37      0.38 o 
   7   8   0       31.34       31.61      0.64 o 
   8   8   0       15.83       19.66      0.88 o 
   1   9   0      477.62      498.66      4.27 o 
   2   9   0      168.79      181.27      1.31 o 
   3   9   0      298.71      318.25      2.59 o 
   4   9   0      171.54      191.45      1.85 o 
   5   9   0       29.41       32.63      0.74 o 
   6   9   0       12.21       10.36      0.42 o 
   7   9   0       68.45       67.29      1.42 o 
   8   9   0      402.27      412.07      6.66 o 
   9   9   0     1133.49     1135.51     32.31 o 
   0  10   0        0.00       -0.31      0.54 o 
   1  10   0      436.21      476.62      3.53 o 
   2  10   0      817.46      962.90      6.93 o 
   3  10   0       77.90       85.91      0.73 o 
   4  10   0      171.92      171.30      1.72 o 
   5  10   0        2.81        4.00      0.40 o 
   6  10   0        1.23        0.63      0.36 o 
   7  10   0        6.97        7.67      0.46 o 
   8  10   0       17.98       16.66      0.62 o 
   9  10   0       25.83       26.07      0.74 o 
  10  10   0      970.11      963.64     25.37 o 
   1  11   0       67.51       72.67      0.71 o 
   2  11   0      128.45      136.16      1.62 o 
   3  11   0       65.52       59.18      0.77 o 
   4  11   0       59.66       59.77      0.95 o 
   5  11   0       39.82       38.69      0.79 o 
   6  11   0       42.00       47.49      0.74 o 
   7  11   0        2.47        0.56      0.34 o 
   8  11   0       42.47       39.53      0.93 o 
   9  11   0        0.76        0.01      0.61 o 
  10  11   0      710.78      686.39     12.08 o 
  11  11   0       39.22       43.06      1.39 o 
   0  12   0       48.07       54.32      1.17 o 
   1  12   0      175.15      191.66      1.42 o 
   2  12   0      204.15      209.27      1.87 o 
   3  12   0        2.18        3.15      0.45 o 
   4  12   0      600.83      599.39      6.68 o 
   5  12   0        1.37        0.23      0.42 o 
   6  12   0       97.96       94.77      1.36 o 
   7  12   0       22.50       20.93      0.78 o 
   8  12   0      251.15      248.55      4.20 o 
   9  12   0      383.00      348.22      5.78 o 
  10  12   0       12.47       12.54      0.72 o 
  11  12   0       68.84       66.26      1.45 o 
  12  12   0        9.46       11.29      1.02 o 
   1  13   0      185.65      180.72      1.46 o 
   2  13   0       49.18       46.86      0.94 o 
   3  13   0      159.78      151.13      1.34 o 
   4  13   0     1721.29     1645.65     15.68 o 
   5  13   0        0.43       -0.53      0.53 o 
   6  13   0      218.55      199.34      1.66 o 
   7  13   0        0.85       -0.16      0.51 o 
   8  13   0        0.31       -0.51      0.51 o 
   9  13   0       48.31       47.79      1.39 o 
  10  13   0        4.34        2.79      0.54 o 
  11  13   0       13.58       12.66      0.75 o 
  12  13   0       71.93       65.60      1.28 o 
  13  13   0      124.16      120.09      4.40 o 
   0  14   0       76.93       72.12      1.37 o 
   1  14   0        0.31       -0.54      0.54 o 
   2  14   0      283.97      281.88      1.80 o 
   3  14   0      593.79      576.25      3.13 o 
   4  14   0        0.05        0.15      0.52 o 
   5  14   0        3.75        4.15      0.53 o 
   6  14   0       27.82       32.72      0.83 o 
   7  14   0        0.01       -0.51      0.51 o 
   8  14   0        0.09       -0.50      0.50 o 
   9  14   0       18.86       14.31      0.65 o 
  10  14   0        6.94        7.33      0.71 o 
  11  14   0      127.08      114.23      2.04 o 
  12  14   0       58.16       55.41      1.14 o 
  13  14   0       15.84       14.66      0.82 o 
  14  14   0       70.16       65.05      1.76 o 
   1  15   0        4.14        3.08      0.56 o 
   2  15   0      256.37      244.85      1.82 o 
   3  15   0      128.22      135.08      1.33 o 
   4  15   0       14.55       15.68      0.65 o 
   5  15   0        1.81        1.11      0.55 o 
   6  15   0     1029.23      966.75     10.91 o 
   7  15   0       61.36       57.39      0.92 o 
   8  15   0       28.35       25.68      0.76 o 
   9  15   0       41.80       37.47      1.02 o 
  10  15   0        0.08       -0.36      0.68 o 
  11  15   0        0.02       -0.68      0.68 o 
  12  15   0       19.76       16.57      0.84 o 
  13  15   0        0.00       -0.48      0.74 o 
  14  15   0        3.92        2.82      0.80 o 
  15  15   0        2.43        1.48      1.17 o 
   0  16   0       19.90       16.14      1.27 o 
   1  16   0        4.81        4.22      0.61 o 
   2  16   0      114.69      105.44      1.13 o 
   3  16   0      138.82      143.05      1.31 o 
   4  16   0       51.50       59.58      1.24 o 
   5  16   0      297.24      286.58      2.47 o 
   6  16   0        3.56        4.75      0.57 o 
   7  16   0       88.40       89.08      1.31 o 
   8  16   0        6.70        6.68      0.69 o 
   9  16   0        0.12       -0.24      0.68 o 
  10  16   0        7.49        7.33      0.76 o 
  11  16   0       40.53       39.17      1.13 o 
  12  16   0       99.94      102.31      1.44 o 
  13  16   0        0.85        0.82      0.78 o 
  14  16   0        1.69        1.36      0.81 o 
  15  16   0        5.64        5.43      0.86 o 
   1  17   0        0.20        0.16      0.61 o 
   2  17   0       22.16       23.86      0.93 o 
   3  17   0        5.27        6.67      0.63 o 
   4  17   0      367.35      326.79      4.16 o 
   5  17   0        0.17        0.66      0.83 o 
   6  17   0        0.03        0.66      0.56 o 
   7  17   0        5.18        6.63      0.71 o 
   8  17   0       14.76       14.28      0.78 o 
   9  17   0       31.64       34.06      1.05 o 
  10  17   0       45.45       44.82      1.92 o 
  11  17   0        2.67        3.26      0.78 o 
  12  17   0        6.42        8.19      0.83 o 
  13  17   0       12.95       14.09      0.92 o 
   0  18   0       40.34       41.73      2.17 o 
   1  18   0       22.43       21.93      2.00 o 
   2  18   0        3.31        3.12      0.81 o 
   3  18   0       92.47       92.48      2.55 o 
   4  18   0        6.85        7.38      0.72 o 
   5  18   0       50.56       48.71      1.44 o 
   6  18   0       12.52        9.72      0.82 o 
   7  18   0       11.42       13.66      0.78 o 
   8  18   0       21.39       23.75      0.94 o 
   9  18   0        0.60       -0.31      0.82 o 
  10  18   0       27.83       34.76      1.69 o 
  11  18   0       15.82       16.92      0.92 o 
  12  18   0       45.01       52.85      1.30 o 
   1  19   0       13.11       17.95      2.58 o 
   2  19   0        2.58        7.15      2.05 o 
   3  19   0       22.49       24.04      3.31 o 
   4  19   0       15.98       18.02      1.85 o 
   5  19   0        1.10        2.74      0.93 o 
   6  19   0       15.78       14.71      1.35 o 
   7  19   0       39.08       42.65      1.53 o 
   8  19   0        3.65        3.43      0.77 o 
   9  19   0        3.62        6.09      1.10 o 
  10  19   0        1.09        0.17      0.80 o 
  11  19   0      123.49      142.18      2.67 o 
   0  20   0       34.07       53.14      6.60 o 
   1  20   0        0.51        2.71      1.46 o 
   2  20   0       22.35       35.02      4.00 o 
   3  20   0       12.22       18.41      3.33 o 
   4  20   0       15.23       16.31      3.57 o 
   5  20   0        0.01        6.26      3.09 o 
   6  20   0       10.42       11.66      1.92 o 
   7  20   0        2.53        2.11      0.76 o 
   8  20   0        0.05        0.17      0.78 o 
   9  20   0       28.74       32.05      1.53 o 
   1  21   0       11.67       30.41      8.34 o 
   2  21   0       22.91       37.25      5.05 o 
   3  21   0       22.80       29.59      3.53 o 
   4  21   0        9.91       23.40      4.31 o 
   5  21   0       21.36       29.45      3.66 o 
   6  21   0       14.56       15.62      0.97 o 
   1   2   1      562.27      514.32      3.35 o 
   1   3   1     7316.60     7104.40     41.27 o 
   2   3   1     1477.53     1374.10      8.09 o 
   0   4   1     3361.94     3245.96     37.82 o 
   1   4   1     1680.38     1554.00     10.34 o 
   2   4   1        5.15        5.73      0.16 o 
   3   4   1      836.87      885.33      5.59 o 
   1   5   1      242.99      261.94      1.89 o 
   2   5   1       59.25       64.91      0.82 o 
   3   5   1      398.04      417.43      3.40 o 
   4   5   1       66.89       74.24      0.55 o 
   0   6   1      290.03      295.15      4.48 o 
   1   6   1      185.82      196.63      2.00 o 
   2   6   1      168.29      162.19      1.42 o 
   3   6   1      108.19      117.33      1.12 o 
   4   6   1     1046.96     1146.80     10.15 o 
   5   6   1      711.77      723.28      6.02 o 
   1   7   1      218.42      234.98      2.25 o 
   2   7   1       12.09       11.19      0.27 o 
   3   7   1      229.64      243.14      2.20 o 
   4   7   1      161.39      172.60      1.66 o 
   5   7   1      328.89      335.98      2.58 o 
   6   7   1      203.26      195.33      1.72 o 
   0   8   1      318.80      338.12      4.32 o 
   1   8   1      222.31      243.93      2.32 o 
   2   8   1     1246.01     1398.10     13.44 o 
   3   8   1      203.99      216.32      1.81 o 
   4   8   1       17.28       14.26      0.33 o 
   5   8   1      370.37      362.65      3.31 o 
   6   8   1      298.16      307.46      2.69 o 
   7   8   1       99.69       99.53      1.23 o 
   1   9   1      299.65      318.36      2.44 o 
   2   9   1      136.56      149.14      1.41 o 
   3   9   1      246.77      240.12      2.04 o 
   4   9   1       94.57       88.98      0.82 o 
   5   9   1      204.84      202.21      1.78 o 
   6   9   1       43.98       42.05      0.50 o 
   7   9   1      213.62      218.04      1.82 o 
   8   9   1       38.25       31.17      0.57 o 
   0  10   1      996.24     1086.28     17.26 o 
   1  10   1      285.70      299.95      2.55 o 
   2  10   1      163.22      161.44      1.42 o 
   3  10   1      142.26      150.77      1.26 o 
   4  10   1       26.72       31.06      0.48 o 
   5  10   1      113.59      118.91      1.05 o 
   6  10   1       94.91       87.33      0.94 o 
   7  10   1       89.63       84.46      0.95 o 
   8  10   1      174.92      184.95      2.04 o 
   9  10   1      316.45      290.39      2.71 o 
   1  11   1      468.95      470.09      3.68 o 
   2  11   1        1.67        2.45      0.37 o 
   3  11   1       60.70       55.81      0.51 o 
   4  11   1      201.54      189.06      1.82 o 
   5  11   1       38.41       40.52      0.54 o 
   6  11   1       25.67       20.59      0.67 o 
   7  11   1        8.80        6.71      0.38 o 
   8  11   1      366.98      363.74      3.61 o 
   9  11   1       89.68       92.74      0.91 o 
  10  11   1       69.90       63.23      0.88 o 
   0  12   1      378.44      377.93      6.12 o 
   1  12   1      338.43      337.83      2.40 o 
   2  12   1      358.01      344.53      3.19 o 
   3  12   1      236.36      243.43      1.54 o 
   4  12   1      169.74      167.80      1.15 o 
   5  12   1       43.77       37.04      0.57 o 
   6  12   1      105.10      104.72      0.99 o 
   7  12   1      422.35      411.49      4.44 o 
   8  12   1      119.93      118.15      1.40 o 
   9  12   1       49.15       45.26      0.66 o 
  10  12   1      159.06      155.89      1.50 o 
  11  12   1      276.85      256.08      2.90 o 
   1  13   1       75.27       74.20      0.75 o 
   2  13   1      230.01      217.87      1.70 o 
   3  13   1      281.68      284.87      2.04 o 
   4  13   1       30.28       28.47      0.56 o 
   5  13   1       20.56       22.02      0.52 o 
   6  13   1      437.42      409.82      3.97 o 
   7  13   1       42.93       43.86      0.64 o 
   8  13   1      202.92      196.20      1.84 o 
   9  13   1      116.89      111.21      1.32 o 
  10  13   1       32.83       31.78      0.64 o 
  11  13   1       87.14       83.37      1.20 o 
  12  13   1        9.69        8.65      0.51 o 
   0  14   1       14.48       13.42      0.81 o 
   1  14   1      323.11      320.00      2.97 o 
   2  14   1        0.70       -0.38      0.45 o 
   3  14   1      181.19      166.28      1.65 o 
   4  14   1      128.10      136.94      1.24 o 
   5  14   1      201.65      191.64      1.35 o 
   6  14   1       72.83       67.12      0.71 o 
   7  14   1       30.67       28.67      0.64 o 
   8  14   1       66.96       67.62      0.82 o 
   9  14   1      226.86      222.15      2.28 o 
  10  14   1       11.95       10.24      0.51 o 
  11  14   1       16.60       16.45      0.56 o 
  12  14   1       26.00       22.08      0.64 o 
  13  14   1       18.64       15.81      0.58 o 
   1  15   1       35.13       37.44      0.71 o 
   2  15   1       57.59       51.79      0.71 o 
   3  15   1       18.60       16.26      0.56 o 
   4  15   1      691.44      640.90      4.91 o 
   5  15   1      104.87      104.59      0.84 o 
   6  15   1       25.40       23.19      0.59 o 
   7  15   1       22.51       20.25      0.71 o 
   8  15   1       52.55       47.56      0.72 o 
   9  15   1       30.02       30.48      0.69 o 
  10  15   1       47.94       45.78      0.74 o 
  11  15   1       22.41       21.50      0.63 o 
  12  15   1       15.60       16.14      0.58 o 
  13  15   1        5.38        5.31      0.55 o 
  14  15   1        8.70        8.19      0.59 o 
   0  16   1        5.44        5.40      0.93 o 
   1  16   1       30.32       32.48      0.89 o 
   2  16   1        9.61        8.55      0.54 o 
   3  16   1      161.86      159.09      1.62 o 
   4  16   1       53.67       51.84      0.84 o 
   5  16   1       73.21       73.88      1.05 o 
   6  16   1       25.50       22.10      0.59 o 
   7  16   1       42.02       36.66      0.92 o 
   8  16   1       26.48       25.79      0.66 o 
   9  16   1       47.26       44.97      0.75 o 
  10  16   1       15.58       17.35      0.58 o 
  11  16   1        2.23        2.30      0.52 o 
  12  16   1        2.63        2.22      0.54 o 
  13  16   1       31.03       32.31      0.82 o 
  14  16   1       22.05       25.35      0.78 o 
   1  17   1       28.99       34.70      1.59 o 
   2  17   1       85.59       82.53      1.34 o 
   3  17   1       22.45       20.21      1.23 o 
   4  17   1      130.02      136.16      1.97 o 
   5  17   1       17.92       17.37      0.61 o 
   6  17   1       51.29       43.92      0.75 o 
   7  17   1       31.22       34.20      0.71 o 
   8  17   1        6.79        6.22      0.51 o 
   9  17   1       18.73       19.92      0.60 o 
  10  17   1        0.96        1.58      0.51 o 
  11  17   1       39.33       45.87      0.81 o 
  12  17   1        6.18        7.39      0.59 o 
  13  17   1        3.56        1.85      0.59 o 
   0  18   1       22.93       27.34      3.12 o 
   1  18   1        1.35        3.78      1.29 o 
   2  18   1       14.92       14.23      0.69 o 
   3  18   1       42.64       41.43      0.77 o 
   4  18   1        5.99        8.02      0.55 o 
   5  18   1       51.69       52.99      0.87 o 
   6  18   1        4.17        5.11      0.61 o 
   7  18   1       78.35       76.30      1.21 o 
   8  18   1       56.84       65.02      1.01 o 
   9  18   1        4.66        4.78      0.53 o 
  10  18   1       33.31       36.36      0.81 o 
  11  18   1       11.48       10.65      0.67 o 
   1  19   1        4.61        8.03      1.45 o 
   2  19   1        4.40        5.35      0.65 o 
   3  19   1        0.93        1.08      0.56 o 
   4  19   1       79.14       73.49      0.97 o 
   5  19   1        4.51        4.13      0.55 o 
   6  19   1       76.66       77.30      1.40 o 
   7  19   1       12.81       12.84      0.80 o 
   8  19   1       24.18       28.33      0.77 o 
   9  19   1      105.33      119.83      1.19 o 
  10  19   1        4.07        4.65      0.66 o 
   0  20   1        7.31        9.97      1.91 o 
   1  20   1       26.49       31.52      1.65 o 
   2  20   1       18.25       24.46      1.60 o 
   3  20   1       22.22       22.17      1.53 o 
   4  20   1       23.70       27.16      1.22 o 
   5  20   1       19.83       20.01      0.88 o 
   6  20   1       12.40       11.27      1.09 o 
   7  20   1       14.96       19.39      0.78 o 
   8  20   1       14.80       17.17      0.94 o 
   1  21   1       23.46       29.54      2.46 o 
   2  21   1        8.25       16.54      2.68 o 
   3  21   1        8.28       13.05      2.14 o 
   4  21   1       25.30       28.88      1.43 o 
   0   0   2      646.02      598.98     17.32 o 
   1   1   2      601.58      628.56      5.07 o 
   0   2   2     1804.51     1727.38     19.28 o 
   1   2   2       72.19       70.12      1.03 o 
   2   2   2      133.36      117.81      1.37 o 
   1   3   2      583.02      575.70      5.33 o 
   2   3   2      197.68      191.52      1.67 o 
   3   3   2     2203.43     2284.57     21.12 o 
   0   4   2      313.62      308.22      4.44 o 
   1   4   2      134.33      133.62      1.19 o 
   2   4   2      978.99      958.73      6.47 o 
   3   4   2      157.94      159.81      1.48 o 
   4   4   2      239.17      254.92      3.28 o 
   1   5   2     1473.43     1508.92     11.23 o 
   2   5   2      459.67      449.53      3.43 o 
   3   5   2      199.37      192.99      1.57 o 
   4   5   2       32.05       31.38      0.54 o 
   5   5   2      279.60      286.54      3.78 o 
   0   6   2      324.52      355.16      3.33 o 
   1   6   2      526.00      532.12      3.45 o 
   2   6   2       19.20       21.12      0.38 o 
   3   6   2      560.23      560.64      4.71 o 
   4   6   2        3.47        2.97      0.27 o 
   5   6   2       60.56       60.68      0.98 o 
   6   6   2      157.74      162.08      2.42 o 
   1   7   2      154.97      176.94      1.57 o 
   2   7   2       50.13       48.08      0.45 o 
   3   7   2        6.99        6.93      0.28 o 
   4   7   2       48.17       45.73      0.73 o 
   5   7   2       31.12       31.40      0.62 o 
   6   7   2       14.18       15.98      0.62 o 
   7   7   2      307.32      331.28      4.57 o 
   0   8   2       18.05       18.45      0.72 o 
   1   8   2      203.31      195.55      1.84 o 
   2   8   2      147.01      142.98      1.58 o 
   3   8   2       45.55       39.96      0.61 o 
   4   8   2      267.39      275.81      2.59 o 
   5   8   2       79.43       74.51      0.95 o 
   6   8   2        6.38        6.19      0.37 o 
   7   8   2       85.92       88.10      1.65 o 
   8   8   2        8.76       10.72      2.05 o 
   1   9   2      139.31      135.44      1.93 o 
   2   9   2      170.31      170.06      1.87 o 
   3   9   2       98.81       93.20      1.02 o 
   4   9   2       76.16       67.73      0.91 o 
   5   9   2      320.22      332.67      4.40 o 
   6   9   2       10.64        8.38      0.38 o 
   7   9   2      195.35      199.16      2.47 o 
   8   9   2       99.39       92.13      0.90 o 
   9   9   2       25.17       26.65      0.96 o 
   0  10   2       67.16       67.37      1.36 o 
   1  10   2      437.33      453.53      5.02 o 
   2  10   2      133.10      125.52      1.54 o 
   3  10   2        3.60        3.25      0.35 o 
   4  10   2       45.96       44.95      0.74 o 
   5  10   2        1.92        1.32      0.34 o 
   6  10   2       55.39       57.28      0.85 o 
   7  10   2      230.44      219.33      1.94 o 
   8  10   2       91.41       89.18      0.88 o 
   9  10   2       61.81       55.32      0.69 o 
  10  10   2       14.67        8.77      0.58 o 
   1  11   2       88.55       90.70      1.26 o 
   2  11   2       36.59       35.16      0.59 o 
   3  11   2      251.20      261.93      2.96 o 
   4  11   2      540.05      533.29      6.77 o 
   5  11   2       58.10       55.56      0.65 o 
   6  11   2      189.27      180.44      2.41 o 
   7  11   2       35.53       33.58      0.70 o 
   8  11   2       39.55       35.23      0.65 o 
   9  11   2       53.95       52.01      0.85 o 
  10  11   2       33.32       28.40      0.66 o 
  11  11   2       43.56       37.32      1.13 o 
   0  12   2      536.51      546.38      9.17 o 
   1  12   2      285.05      288.86      3.71 o 
   2  12   2      128.38      128.06      1.57 o 
   3  12   2      237.98      232.11      2.53 o 
   4  12   2      110.73      113.17      1.21 o 
   5  12   2      111.26      107.15      1.28 o 
   6  12   2      232.48      218.92      1.96 o 
   7  12   2       55.71       54.82      0.80 o 
   8  12   2       29.84       30.85      0.62 o 
   9  12   2      170.56      159.85      1.82 o 
  10  12   2        7.70        7.33      0.48 o 
  11  12   2       13.85       12.10      0.72 o 
  12  12   2       51.49       47.69      2.16 o 
   1  13   2      162.30      165.37      2.07 o 
   2  13   2        6.85        6.53      0.40 o 
   3  13   2        4.12        3.91      0.40 o 
   4  13   2      119.83      108.56      1.32 o 
   5  13   2       21.21       22.02      0.61 o 
   6  13   2        2.92        1.80      0.47 o 
   7  13   2        7.33        5.75      0.52 o 
   8  13   2      121.55      115.49      1.23 o 
   9  13   2       39.35       38.22      0.98 o 
  10  13   2       69.17       63.72      0.96 o 
  11  13   2        7.97        5.71      0.73 o 
  12  13   2       13.97       15.38      0.95 o 
  13  13   2        8.56        9.17      0.91 o 
   0  14   2      391.77      398.85      7.52 o 
   1  14   2      215.29      210.11      2.72 o 
   2  14   2       27.47       26.81      0.67 o 
   3  14   2       81.10       81.41      1.36 o 
   4  14   2        3.80        2.50      0.46 o 
   5  14   2        0.62        0.77      0.48 o 
   6  14   2        5.06        4.85      0.59 o 
   7  14   2      172.52      167.57      2.36 o 
   8  14   2       27.83       28.92      0.76 o 
   9  14   2       44.88       44.59      1.45 o 
  10  14   2       69.95       70.73      1.36 o 
  11  14   2       97.68       96.44      2.36 o 
  12  14   2        3.11        3.55      0.55 o 
  13  14   2       16.90       19.36      0.75 o 
  14  14   2       25.62       24.90      1.35 o 
   1  15   2       11.03       10.55      0.53 o 
   2  15   2        4.94        3.78      0.48 o 
   3  15   2       11.37       11.36      0.55 o 
   4  15   2       11.15       11.16      0.60 o 
   5  15   2       31.96       29.92      1.13 o 
   6  15   2       24.81       23.84      0.92 o 
   7  15   2       61.16       58.71      1.43 o 
   8  15   2      273.09      267.35      3.19 o 
   9  15   2        9.11       10.45      0.61 o 
  10  15   2       69.31       69.21      1.83 o 
  11  15   2       13.76       13.97      0.69 o 
  12  15   2       35.19       35.64      1.52 o 
  13  15   2       24.79       26.42      0.94 o 
   0  16   2      120.15      117.33      2.64 o 
   1  16   2       55.06       51.66      1.07 o 
   2  16   2       11.17       10.92      0.60 o 
   3  16   2       35.17       34.80      0.98 o 
   4  16   2       23.05       21.49      0.96 o 
   5  16   2       25.82       25.59      0.77 o 
   6  16   2       19.92       19.91      0.79 o 
   7  16   2      111.86      117.74      1.62 o 
   8  16   2       61.19       64.63      0.95 o 
   9  16   2       63.03       63.73      0.96 o 
  10  16   2       18.55       17.64      0.71 o 
  11  16   2       15.79       14.13      0.72 o 
  12  16   2        1.01        1.51      0.67 o 
   1  17   2        0.13        1.46      0.63 o 
   2  17   2       15.84       17.69      1.50 o 
   3  17   2        3.89        4.63      0.73 o 
   4  17   2       19.89       17.30      1.07 o 
   5  17   2       25.95       24.56      0.99 o 
   6  17   2       27.24       28.46      1.16 o 
   7  17   2        9.15       10.38      0.64 o 
   8  17   2       12.02       14.19      0.77 o 
   9  17   2       56.10       64.12      1.06 o 
  10  17   2       23.65       21.59      0.82 o 
  11  17   2        7.34        6.89      0.81 o 
   0  18   2       16.69       18.20      1.68 o 
   1  18   2        0.76        0.83      0.59 o 
   2  18   2       33.16       39.12      1.45 o 
   3  18   2       20.83       19.40      1.24 o 
   4  18   2       42.37       47.71      1.64 o 
   5  18   2       55.40       57.70      1.40 o 
   6  18   2       41.15       42.83      1.39 o 
   7  18   2        9.43       11.53      0.79 o 
   8  18   2       17.41       17.44      0.77 o 
   9  18   2       26.30       27.84      0.93 o 
   1  19   2       21.65       30.52      1.97 o 
   2  19   2       21.60       24.56      1.82 o 
   3  19   2       17.23       21.70      1.81 o 
   4  19   2       50.39       48.24      1.47 o 
   5  19   2       58.07       60.53      2.06 o 
   6  19   2        9.24       10.05      1.05 o 
   7  19   2       17.32       22.29      2.17 o 
   0  20   2       75.26       90.21      3.16 o 
   1  20   2        9.23       16.82      3.70 o 
   2  20   2       26.25       29.85      2.71 o 
   3  20   2       76.06       86.02      2.69 o 
   0   2   3      140.16      133.43      1.56 o 
   1   2   3      206.35      194.99      1.43 o 
   1   3   3       57.18       59.18      0.71 o 
   2   3   3       42.30       39.40      0.58 o 
   0   4   3      859.54      836.52     14.41 o 
   1   4   3      149.87      145.43      1.48 o 
   2   4   3      220.16      223.17      2.33 o 
   3   4   3       21.51       21.33      0.60 o 
   1   5   3      208.95      207.11      2.10 o 
   2   5   3       83.07       82.66      1.02 o 
   3   5   3      153.10      159.07      1.80 o 
   4   5   3        2.03        2.56      0.42 o 
   0   6   3      282.64      265.23      3.03 o 
   1   6   3      112.93      104.80      1.13 o 
   2   6   3      364.75      370.40      2.56 o 
   3   6   3      165.58      163.79      1.84 o 
   4   6   3        0.90        0.28      0.39 o 
   5   6   3        8.98        7.60      0.43 o 
   1   7   3       92.89       91.07      0.94 o 
   2   7   3       30.95       30.94      0.61 o 
   3   7   3      116.39      114.19      1.00 o 
   4   7   3       46.93       42.14      0.70 o 
   5   7   3       33.15       32.05      0.70 o 
   6   7   3      104.82      101.42      1.20 o 
   0   8   3      616.10      631.76      5.51 o 
   1   8   3       27.63       26.26      0.63 o 
   2   8   3      240.11      235.09      1.76 o 
   3   8   3      161.24      158.77      1.41 o 
   4   8   3       47.94       45.04      0.75 o 
   5   8   3       62.00       61.15      0.94 o 
   6   8   3       88.93       82.05      1.00 o 
   7   8   3       87.57       84.74      1.13 o 
   1   9   3       44.07       43.32      0.62 o 
   2   9   3        8.99        8.43      0.47 o 
   3   9   3      160.34      162.59      1.55 o 
   4   9   3      287.17      281.98      2.63 o 
   5   9   3       46.23       45.13      0.93 o 
   6   9   3       35.48       31.11      0.79 o 
   7   9   3       26.72       25.36      1.13 o 
   8   9   3        3.83        1.13      0.58 o 
   0  10   3      163.58      163.28      2.26 o 
   1  10   3       17.21       15.01      0.53 o 
   2  10   3        4.13        2.00      0.43 o 
   3  10   3      262.75      262.52      3.00 o 
   4  10   3       59.70       62.56      0.90 o 
   5  10   3       35.87       31.72      0.99 o 
   6  10   3       25.90       22.34      1.20 o 
   7  10   3       47.73       41.51      1.14 o 
   8  10   3       75.42       66.27      1.05 o 
   9  10   3       14.63       10.77      0.81 o 
   1  11   3        8.51        8.01      0.44 o 
   2  11   3      127.92      122.85      1.26 o 
   3  11   3       11.09        8.45      0.52 o 
   4  11   3      178.13      180.04      2.56 o 
   5  11   3       80.78       82.35      1.04 o 
   6  11   3      162.74      154.29      1.25 o 
   7  11   3        9.42        8.96      0.72 o 
   8  11   3      102.13       95.72      1.29 o 
   9  11   3       21.65       16.70      1.45 o 
  10  11   3        2.99        0.86      0.94 o 
   0  12   3      314.89      315.48      4.49 o 
   1  12   3       63.06       60.65      0.92 o 
   2  12   3      191.76      194.10      1.55 o 
   3  12   3        3.96        2.49      0.47 o 
   4  12   3      148.78      147.01      2.07 o 
   5  12   3        3.99        3.82      0.71 o 
   6  12   3       16.30       12.25      0.96 o 
   7  12   3        9.32        8.16      0.89 o 
   8  12   3        4.01        1.85      0.72 o 
   9  12   3       22.38       21.97      1.31 o 
  10  12   3        2.06        0.61      0.70 o 
  11  12   3       26.18       22.92      1.77 o 
   1  13   3       14.99       13.71      0.70 o 
   2  13   3       59.89       61.66      1.49 o 
   3  13   3        0.83       -0.45      0.50 o 
   4  13   3      121.24      117.61      1.42 o 
   5  13   3       19.20       18.83      1.38 o 
   6  13   3       31.64       27.53      1.38 o 
   7  13   3       42.14       39.90      1.78 o 
   8  13   3       60.79       61.23      1.48 o 
   9  13   3       24.38       19.82      1.33 o 
  10  13   3       65.27       67.31      2.05 o 
  11  13   3       15.42       14.21      1.56 o 
  12  13   3       32.23       28.09      2.60 o 
   0  14   3       20.40       18.08      1.69 o 
   1  14   3       53.07       53.00      1.21 o 
   2  14   3       37.18       32.42      1.30 o 
   3  14   3        4.61        4.62      1.10 o 
   4  14   3       15.77       15.23      1.20 o 
   5  14   3       10.16        9.75      1.21 o 
   6  14   3       31.13       26.94      1.63 o 
   7  14   3       25.78       27.36      1.64 o 
   8  14   3       29.61       29.88      1.69 o 
   9  14   3       23.34       18.92      1.65 o 
  10  14   3       21.20       22.57      1.72 o 
  11  14   3       27.79       26.95      1.51 o 
   1  15   3       26.28       27.19      1.55 o 
   2  15   3       38.16       40.97      1.95 o 
   3  15   3       40.52       43.10      2.64 o 
   4  15   3        7.35        8.25      1.37 o 
   5  15   3        1.12        1.48      0.79 o 
   6  15   3        6.31        6.85      1.05 o 
   7  15   3        9.37        7.85      1.85 o 
   8  15   3       18.04       16.10      1.62 o 
   9  15   3       38.55       38.44      2.29 o 
   0  16   3       11.67       14.06      4.53 o 
   1  16   3       36.90       41.15      1.55 o 
   2  16   3       37.23       42.90      2.80 o 
   3  16   3        8.67       12.95      2.38 o 
   4  16   3       17.95       21.74      1.99 o 
   5  16   3        0.50        1.96      1.18 o 
   6  16   3       36.67       38.50      2.51 o 
   7  16   3       19.42       18.95      2.10 o 
   8  16   3       12.51       13.17      1.27 o 
   1  17   3       36.19       42.55      2.57 o 
   2  17   3       38.36       43.28      2.91 o 
   3  17   3       16.62       21.33      2.93 o 
   4  17   3       11.31       14.07      2.42 o 
   5  17   3       10.67       16.29      3.00 o 
   0   0   4       41.95       43.75      4.32 o 
   1   1   4       27.75       28.15      2.61 o 
   0   2   4       55.04       57.34      2.96 o 
   1   2   4        4.67        7.60      1.55 o 
   2   2   4      184.76      186.81      2.22 o 
   1   3   4       11.20       14.46      1.95 o 
   2   3   4       55.60       61.14      2.04 o 
   3   3   4       54.81       54.88      2.87 o 
   0   4   4       37.31       42.57      3.29 o 
   1   4   4       25.97       28.33      2.47 o 
   2   4   4      100.43      101.85      1.58 o 
   3   4   4       63.13       68.54      1.27 o 
   4   4   4       83.22       90.81      1.89 o 
   1   5   4       54.40       61.30      2.08 o 
   2   5   4        2.32        2.53      0.98 o 
   3   5   4       68.46       75.59      1.67 o 
   4   5   4       10.75       10.50      0.99 o 
   5   5   4        4.55        3.39      0.94 o 
   0   6   4      400.96      422.00      2.76 o 
   1   6   4       20.49       21.80      1.71 o 
   2   6   4       49.51       50.35      1.47 o 
   3   6   4       19.22       19.96      2.04 o 
   4   6   4       20.32       17.70      1.25 o 
   5   6   4       12.72       12.76      1.08 o 
   6   6   4       19.75       16.39      1.23 o 
   1   7   4       17.01       17.25      1.23 o 
   2   7   4       35.97       40.17      1.51 o 
   3   7   4       44.11       47.05      1.39 o 
   4   7   4       51.40       51.68      1.32 o 
   5   7   4        6.56        6.50      0.90 o 
   6   7   4        9.60        8.87      0.79 o 
   7   7   4       31.46       32.10      2.51 o 
   0   8   4      168.93      175.18      2.77 o 
   1   8   4       84.22       88.95      1.40 o 
   2   8   4      179.45      180.89      1.64 o 
   3   8   4      117.33      119.96      1.81 o 
   4   8   4       19.89       18.97      1.50 o 
   5   8   4       23.90       20.57      1.87 o 
   6   8   4        0.98        0.64      0.67 o 
   7   8   4       14.24       11.72      1.06 o 
   8   8   4      109.27      106.88      2.88 o 
   1   9   4       29.43       24.56      2.00 o 
   2   9   4       54.23       55.02      1.70 o 
   3   9   4        5.02        6.17      1.20 o 
   4   9   4       14.39       15.13      1.50 o 
   5   9   4       20.00       20.18      2.13 o 
   6   9   4       80.76       78.31      2.43 o 
   7   9   4        8.70        7.64      1.47 o 
   8   9   4        1.52       -1.39      1.39 o 
   9   9   4       11.97        8.68      2.47 o 
   0  10   4        9.65        8.86      2.16 o 
   1  10   4       82.72       87.71      2.56 o 
   2  10   4       97.74      102.15      2.38 o 
   3  10   4        9.07        9.55      1.53 o 
   4  10   4       13.20       16.52      2.11 o 
   5  10   4       65.72       64.67      2.13 o 
   6  10   4       40.93       38.32      2.89 o 
   7  10   4       45.20       41.21      2.34 o 
   8  10   4        4.48        2.11      1.88 o 
   9  10   4        2.61       -0.91      1.18 o 
   1  11   4       20.85       20.58      2.25 o 
   2  11   4       57.33       67.44      2.67 o 
   3  11   4       23.85       22.27      2.28 o 
   4  11   4      182.43      182.60      3.69 o 
   5  11   4        2.53        2.48      1.59 o 
   6  11   4      103.72      113.90      2.11 o 
   7  11   4       41.54       40.41      3.04 o 
   8  11   4        2.75       -0.12      1.15 o 
   0  12   4       58.75       64.27      2.60 o 
   1  12   4        9.87       14.40      2.67 o 
   2  12   4       93.19      104.53      2.59 o 
   3  12   4       11.93       13.05      1.74 o 
   4  12   4       44.30       51.19      3.22 o 
   5  12   4       13.96       17.29      3.10 o 
   6  12   4       38.13       41.39      3.79 o 
   7  12   4        4.67        3.98      2.35 o 
   1  13   4        0.12        5.16      3.03 o 
   2  13   4       36.58       38.67      2.44 o 
   3  13   4        1.87        2.60      1.82 o 
   4  13   4       10.27       13.65      2.71 o 
   5  13   4       23.62       29.67      4.30 o 
   0  14   4       33.81       49.08      8.41 o 
   1  14   4       14.44       28.02      6.60 o 
   0   2   5        5.78        3.38      1.18 o 
   1   2   5       16.64       13.77      0.93 o 
   1   3   5      101.79       97.52      1.70 o 
   2   3   5        9.29        8.70      0.88 o 
   0   4   5      151.59      180.43      5.77 o 
   1   4   5       16.57       19.09      2.43 o 
   2   4   5       19.41       17.02      0.91 o 
   3   4   5       16.22       13.84      0.90 o 
   1   5   5       65.20       77.19      3.96 o 
   2   5   5        1.31        1.17      1.13 o 
   3   5   5       89.74       85.48      2.38 o 
   0   6   5        5.86        7.48      1.79 o 
                                                 
